# Supplementary material for: Characterization of Volatile Profiles and Correlated Contributing Compounds in Pan-Fried Steaks from Different Chinese Yellow Cattle Breeds through GC-Q-Orbitrap, E-Nose, and Sensory Evaluation
Source: Molecules. 2022 Jun 2;27(11):3593. doi: 10.3390/molecules27113593 (PMC9182176; doi:10.3390/molecules27113593)
Supplement: Supplementary file 1 [file molecules-27-03593-s001.zip]

Archive with 1 entries (1 files):
- molecules-1702765-supplementary.pdf
